# Supplementary material for: Phylogeographic Aspects of Bat Lyssaviruses in Europe: A Review
Source: Pathogens. 2023 Aug 27;12(9):1089. doi: 10.3390/pathogens12091089 (PMC10534866; doi:10.3390/pathogens12091089)
Supplement: Supplementary file 1 [file pathogens-12-01089-s001.zip]

Archive with 1 entries (1 files):
- pathogens-2538731-supplementary.pdf
